# Supplementary material for: Comparison of Comprehensive Serum miRNA Sequencing and Apolipoprotein A2 Isoforms for Early Detection of Pancreatic Cancer
Source: Cancers (Basel). 2026 Apr 7;18(7):1177. doi: 10.3390/cancers18071177 (PMC13072215; doi:10.3390/cancers18071177)
Supplement: Supplementary file 1 [file cancers-18-01177-s001.zip]

Archive with 1 entries (1 files):
- cancers-4064902-supplementary.pdf
